# Supplementary material for: Akkermansia muciniphila-induced trained immune phenotype increases bacterial intracellular survival and attenuates inflammation
Source: Commun Biol. 2024 Feb 16;7:192. doi: 10.1038/s42003-024-05867-6 (PMC10873422; doi:10.1038/s42003-024-05867-6)
Supplement: Supplementary file 5 — Supplementary data 3 [file 42003_2024_5867_MOESM5_ESM.xlsx]

## Sheet: Figure 1
Figure 1b				Figure 1c
T1	T4	T24		T1	T4	T24
118.667	145.333	39.3333		114.667	49.3333	4.66667
243.333	126	32.667		119.333	65.333	15.333
215.333	110.667	62		126.667	90.6667	12.6667
Figure 1e
	IntracellularA.m						Extracellular A.m
T1	55	85	85	47.5	172.5	315	100	122.5	65	35	280	80	390
T4	2.5	27.5	22.5	42.5	102.5	175	32.5	37.5	32.5	12.5	75	180	210

## Sheet: Figure 2
Figure 2a					Figure 2d								Figure 2f
TNF	U	A.m	HkA.m		U	A.m	HkA.m						Pathway	Enrichment factor	-log10 (qvalue)	Gene count
	0	3291.74	2121.52		3.11924	4394.3	2523.35						Proteasome	0.468085	8.12484	22
	0	2871.3	1987.7		4.35013	4246.6	2106.9						TNF signaling pathway	0.442478	16.9366	50
	0	3750.14	2229.72		10.8738	4252.75	1315.03						Intestinal immune network for IgA production	0.395349	5.21641	17
	0	3106.67	1582.44										RIG-I-like receptor signaling pathway	0.371429	7.13675	26
	0	2656.8	2162.38		Figure 2e								NOD-like receptor signaling pathway	0.366197	20.0202	78
IL-10	78.2	463.5	152.2			U-U1	UU-2	UU3	U-Am_1	U-Am_2	U-Am_3		C-type lectin receptor signaling pathway	0.366071	10.6279	41
	108.2	665.5	346.8		Tlr1	-0.906801	-0.899537	-0.932048	0.909767	0.903508	0.92511		Toll-like receptor signaling pathway	0.35	8.56885	35
	112.2	666	119.7		Tlr2	-0.91646	-0.99602	-0.816786	0.801027	0.953975	0.974264		IL-17 signaling pathway	0.344086	7.79663	32
	0	91	123.8		Tlr3	-0.724648	-1.07731	-0.898421	1.11324	0.858015	0.729124		NF-kappa B signaling pathway	0.342857	8.56223	36
					Trl4	-0.809468	-0.733179	-1.02205	0.423395	0.689361	1.45194		Cytosolic DNA-sensing pathway	0.333333	5.05416	21
Figure 2b					Marco	-0.899743	-0.916377	-0.906103	0.792005	0.824488	1.10573		Antigen processing and presentation	0.333333	7.009	30
	U	A.m	HkA.m		Clec4a1	-0.896357	-0.911473	-0.928763	0.942962	0.844731	0.9489		Chemokine signaling pathway	0.286458	9.62191	55
Il1b	1.02	320.67	55.54		Clec4a2	-1.02878	-0.867735	-0.800493	0.62425	0.965612	1.10714		Phagosome	0.285714	9.04619	52
	0.93	230.24	56.19		Clec4a3	-0.874398	-0.821712	-1.03375	0.849263	0.908663	0.971936		Fc gamma R-mediated phagocytosis	0.271739	4.27169	25
	1.51	127.61	47.44		Clec4a4	-0.893876	-0.669513	-0.893876	0.836016	0.124848	1.4964		Cytokine-cytokine receptor interaction	0.212329	5.83277	62
	0.53	139			Clec4n	-0.974613	-0.879065	-0.863623	0.707266	0.930251	1.07979
Il6	0.82	394.65	62.81		Clec4e	-0.902474	-0.941022	-0.894041	0.915273	0.87467	0.947595
	0.99	297.84	46.42		Cd302 (Clec13a)	-1.02087	-0.909034	-0.797854	0.980898	0.814292	0.932567
	1	123.91	46.28		Ly75 (Clec13b)	-0.913726	-0.922511	-0.889604	0.994938	0.997305	0.733597
	1.19	144.2			Fcgr1	-0.77305	-0.896756	-1.04959	0.793757	1.04181	0.883828
Il12b	1.04	1.82	1.45		Ly6e	-0.975158	-0.894108	-0.860153	0.778697	0.956026	0.994696
	1.13	2.03	0.96		Siglec1	-0.898676	-0.811725	-1.01161	0.945204	1.02661	0.750192
	0.83	1.24	0.75		Siglece	-0.91524	-0.90973	-0.91283	0.889298	0.891578	0.956925
	0.51	1.65			Cd300e	-0.646787	-1.01224	-0.999274	1.01408	0.523442	1.12078
Cxcl3	0.27	297.92	27.21		Nod1	-1.01014	-0.79842	-0.913171	0.946392	1.02308	0.752264
	1.87	140.5	85.85		Nod2	-1.01876	-0.895702	-0.803542	0.89971	1.06977	0.74852
	1.06	101.28	69.46		Il12a	-0.845871	-0.927248	-0.927248	1.19917	0.758454	0.742742
	0.8	169.61			Il12b	-0.89084	-0.923604	-0.92337	0.879713	0.946119	0.911982
					Il6	-0.971639	-0.922341	-0.820176	0.765946	0.819056	1.12915
Figure 2c					Il1b	-0.918106	-0.916635	-0.888682	0.721072	0.966124	1.03623
	U	A.m	HkA.m		Tnf	-0.949036	-0.896896	-0.889782	0.942496	0.837109	0.956109
Tlr2	1.09	16.99	9.97		Cxcl1	-0.907858	-0.976109	-0.841055	1.05841	0.890763	0.775852
	1.14	19.42	7.75		Cxcl2	-0.94286	-0.904332	-0.872109	0.779543	0.822214	1.11754
	0.42	4.26	2.78		Cxcl3	-0.897888	-0.870197	-0.914775	0.5319	1.0336	1.11736
	1.35	8.04			Cxcl9	-0.909388	-0.909388	-0.863733	1.20201	0.912326	0.568171
Tlr4	1.72	2.33	1.49		Cxcl10	-0.917941	-0.920785	-0.889719	0.779583	0.89974	1.04912
	0.73	2.65	1.14		Nos2	-0.923153	-0.88122	-0.880208	0.970536	0.552425	1.16162
	0.56	1.86	0.45		S100a8	-0.992206	-0.971958	-0.742157	0.682389	1.06775	0.956187
	1.08	1.33			Camp	-0.990307	-0.728057	-0.990307	0.74285	1.09351	0.872307

## Sheet: Figure 3
Figure 3b						Figure 3c					Figure 3e
	U	A.m	HkA.m	E. coli		U	A.m	HkA.m	E.coli		U	A.m	HkA.m	E. coli
Tnf	1.06	0.99	0.75	3.49		8	425.17	74.5	690.17		0.86	1.97	4.02	2.62
	1.6	0.51	1.73	5.22		0	34	646.17	924.83		0.61	1.36	3.77	3.43
	1.43	0.94	3.09	5.56		0	308.33	494.83	164.67		0.83	2.41	3.87	2.35
	0.68	2.46	2.22	3.36		0	875	1808.67	64.83		1.51	3.41	4.2	2.65
	1.41	1.39	3.17	0.78		0	1325.17	1099.17	104.17		1.12	1.96	2.11	1.66
	0.68	1.07	2.16	0.64		109.33	258.83	891.83	367.5		1.4	2.81	3.17	2.19
	0.38	0.33	2.93	3.51		12.33	57.67	1428.17	0		1.06	1.52	3.32	2.95
	0.52	1.51	1.99	4.53		0	357	1055.33	203.17		0.93	1.23	3.5	2.13
	0.5	0.68	1.79	5.95		0	0	711.33	475.67		0.69	3.04	2.86	2.91
Il1b	0.58	3.29	2.35	4.62
	0.53	1.27	5.39	7.11		Figure 3d
	1.45	1.21	8.06	4.69		U	A.m	HkA.m	E. coli
	1.77	6.92	9.85	10.48		0.79	1.04	1.8	1.09
	0.58	3.13	10.49	1.2		0.56	1.23	1.1	1.01
	1.87	2.64	7.12	3.5		1	1.08	1.4	1.61
	0.34	0.34	6.47	1.12		0.93	1.04	1.2	1.19
	0.96	1.7	6.1	3.76		0.9	1.84	0.87	0.92
	0.92	1.42	6.84	8.69		1.38	1.31	1.3	1.49
						0.91	1.6	1.56	1.19
						0.92	1.53	1.2	1.24
						1.19	1.46	0.96	1.03

## Sheet: Figure 4
Figure 4b					Figure 4e					Figure 4g					Figure 4h
	U-A.m	A.m-A.m	HkA.m-A.m			U-A.m	A.m-A.m	HkA.m-A.m			U-A.m	A.m-A.m	HkA.m-A.m		U-A.m	A.m-A.m	HkA.m-A.m
T1	35	380	105		Il1b	2958.2	939.68	1337.23		TNF	49.333	0	0		5.96	4.9	0.68
	80	230	210			3319.19	771.46	816.98			106	0	0		13.25	1.47	0.74
	110	340	135			4371.78	738.04	1320.68			685.167	0	0		25.37	0.67	1.4
T4	35	165	60			3904.42	765.79	857.2			579.333	29.333	1118330		23.59	1.18	4.48
	80	365	84			3240.41	1042.95				407.667	33.5	15.167		34	6.85	6.22
	60	525	84			1744.93					312.667	7.667	0		7.27	12.72	10.51
					Il6	2575.6	117.25	175.26			40.167	33.5	0		6.4	6.88	5.75
Figure 4c						2194.63	200.12	139.22			69.333	0	5.167		6.41	5.22	5.94
	U-A.m	A.m-A.m	HkA.m-A.m			1904.96	169.7	184.49			49.333	0	0			6.06
TNF	61381.6	1399.6	774.531			4543.17	128.56	136.87			22667	0	0
	28125.5	327.317	523.973			4253.55	457.52					1	7.667
	32474.7	462.452	555.654			2826.6	586.94			IL-10	766	54.75	261
IL-10	505.086	21.553	16.694		Cxcl3	3718.32	588.25	1046.33			529.75	0	352.25
	325.224	101.264	133.24			3285.87	731.45	894.94			2924.75	96	148.5
	236.479	82.6565	54.5865			2426.96	686	1309.06			2341	0	0
						5141.05	1239.81	970.49			1533.5	138.5	367.25
Figure 4d						4709.64	589.75				2354.75	0	0
	U-A.m	A.m-A.m	HkA.m-A.m			3775.28	800.7				1348.5	0	0
Tnf	92.81	30.09	42.38								401	396	616
	83.92	31.85	38.93		Figure 4f						1637.25	172.25	448.5
	27.51	9.43	25.48			U-A.m	A.m-A.m	HkA.m-A.m			887.25	994.75	1147.25
	34.16	11.67	17.94		T1	446.67	596.67	513.33				828.5	992.25
	36.28	15.9				431.67	616.67	466.67
	35.6					441.67	851.67	442.5
Il10	152.96	11.91	22.17		T4	296.67	573.33	353.33
	149.85	12.37	18.13			331.67	561.67	305
	49.13	20.19	35.24			378.33	536.67	495
	179.33	27.41	26.23
	53.86	73.68
	34.59

## Sheet: Figure 5
Figure 1c					Figure 1d
Pathway	Enrichment factor	-log10 (qvalue)	Gene count			U-Am_1	U-Am_2	U-Am_3	Am-Am_1	Am-Am_2	Am-Am-3
Lysosome	0.377778	15.8829	51		Il12a	1.29749	0.596565	0.572943	-0.745443	-1.40613	-0.315429
Cysteine and methionine metabolism	0.296296	3.44012	16		Il12b	0.881072	0.945756	0.910538	-0.875688	-0.94545	-0.916228
NF-kappa B signaling pathway	0.285714	5.78325	30		Il1a	0.804109	0.89474	1.03019	-0.836604	-0.924109	-0.968331
TNF signaling pathway	0.274336	5.78325	31		Il6	0.729065	0.788863	1.17403	-0.951209	-1.02516	-0.715592
C-type lectin receptor signaling pathway	0.258929	4.86237	29		Tnf	0.950246	0.821344	0.958556	-0.797412	-0.965537	-0.967197
Citrate cycle (TCA cycle)	0.25	1.58349	8		Cxcl1	1.10107	0.88049	0.735326	-0.820764	-0.961655	-0.934471
Glutathione metabolism	0.236111	2.61584	17		Cxcl3	0.299499	1.08144	1.21431	-0.929988	-0.918735	-0.746523
Phagosome	0.230769	5.78325	42		Cxcl9	1.27283	0.897669	0.461569	-0.718421	-1.04012	-0.873531
NOD-like receptor signaling pathway	0.173709	2.74754	37		Hif1a	-1.07204	-0.862505	-0.78684	0.80425	0.998465	0.918668
mTOR signaling pathway	0.159236	1.62822	25		Arg1	-0.963307	-0.742103	-0.841798	0.382295	0.680507	1.48441
					Arg2	-0.77332	-0.897747	-1.05253	0.890145	1.0036	0.82985
Inositol phosphate metabolism	0.291667	4.0742	21		Acod1	0.824303	0.870323	1.03335	-0.831816	-0.895104	-1.00106
Intestinal immune network for IgA production	0.255814	2.13433	11		Pfkfb3	-0.925537	-0.841201	-0.966422	0.87192	0.999313	0.861928
Notch signaling pathway	0.25	2.72499	15		Pdk1	-0.775459	-0.937568	-0.974083	0.579543	0.970112	1.13746
HIF-1 signaling pathway	0.236842	4.0742	27		Slc16a3	-0.958352	-0.841071	-0.934718	0.849096	0.905105	0.979941
Phosphatidylinositol signaling system	0.239583	3.59439	23
Fc gamma R-mediated phagocytosis	0.195652	2.13433	18
Endocytosis	0.158088	2.90541	43

## Sheet: Figure 6
Figure 6a
Time (minutes)	U-A.m					A.m-A.m					HkA.m-A.m
1.38061	95.7781	106.598	100.189	96.495	108.64	132.043	130.701	121.788	140.39	122.197	111.237	106.056	93.8885	118.583	127.703
9.87211	98.4474	105.43	101.438	96.1822	108.204	129.548	128.591	121.857	140.591	122.685	110.167	104.59	93.7917	118.6	122.857
18.3647	99.8255	109.198	104.268	96.3309	108.029	129.821	129.881	122.566	143.078	121.921	109.597	105.265	94.0145	119.574	123.454
26.9744	54.2162	55.7138	54.3828	50.9387	53.2755	55.532	56.3401	53.2588	61.4026	55.6322	48.2862	47.4404	42.6454	52.0331	50.0185
35.4721	52.1794	53.5095	52.8054	49.2985	51.9986	52.464	52.5133	49.818	58.727	52.1749	44.4189	43.4791	40.8428	50.2862	49.1375
43.9677	52.0355	52.6283	52.2496	48.0187	51.1928	51.813	51.5251	48.5767	58.0737	51.1188	45.2866	44.7527	39.5523	49.3521	48.1629
52.5733	111.993	105.323	89.1589	78.929	66.7048	185.422	202.481	193.813	251.757	178.525	162.856	103.344	121.672	164.471	162.219
61.0631	109.449	104.123	90.3757	79.3942	72.8198	174.441	195.631	184.808	222.109	171.228	163.12	112.709	125.578	159.368	162.975
69.6227	110.068	106.575	92.9306	82.3246	79.6042	170.544	186.345	180.239	212.01	164.275	161.293	117.814	125.526	159.127	163.187
78.248	31.1369	29.9676	29.3657	24.6209	25.3171	29.2746	30.5216	30.1161	33.8766	33.941	29.4501	28.0579	25.4375	31.0638	28.6968
86.7394	31.4959	31.2541	32.6348	28.3907	30.3832	32.6558	34.5068	32.9046	40.1895	37.2377	31.7785	31.4092	27.0876	34.6727	34.0831
95.2353	33.7983	30.8964	34.0279	28.5576	30.3873	31.6753	33.3221	32.2736	39.7367	36.7818	31.2569	30.9186	27.0064	34.8889	33.7932
Figure 6b
	U-A.m					A.m-A.m					HkA.m-A.m
Basal respiration	143.9	166.38	157.67	144.14	166.25	201.09	212.63	186.75	227.14	170.24	154.68	164.45	151.9	182.33	185.25
Maximal respiration	165.36	160.88	133.8	115.98	109.12	312.3	367.99	330.67	453.19	279.77	254.46	191.18	221.7	263.81	262.93
Proton leak	43.78	47.59	48.17	47.03	52.01	45.08	44.95	37.29	50.33	33.24	30.56	35.56	31.26	37.67	38.06
ATP production	100.12	118.8	109.5	97.11	114.24	156.02	167.68	149.46	176.81	137	124.12	128.89	120.63	144.66	147.19
Spare resp. capacity	21.46	0	0	0	0	111.2	155.36	143.92	226.05	109.53	99.77	26.73	69.8	81.48	77.68
Figure 6c
U-A.m	A.m-A.m	HkA.m-A.m
0.5	0.47	0.38
0.39	0.41	0.31
0.27	0.46	0.51
Figure 6d
Time (minutes)	U-A.m					A.m-A.m					HkA.m-A.m
1.38143	11.1408	14.3853	13.8121	11.2753	10.2963	26.2563	27.8484	23.6472	24.5365	18.4395	29.8946	24.9528	33.4255	35.425	27.2429
9.88408	11.8021	14.5801	13.641	11.4737	9.94978	25.8454	27.7243	23.5606	24.7376	18.5463	30.006	25.6885	33.5816	35.8071	26.9038
18.3859	11.7592	14.3808	13.5171	11.5791	10.0071	25.9662	28.0771	23.9254	25.2083	18.4233	30.3057	26.0253	34.0673	36.3666	27.5903
26.9922	16.9036	22.9598	22.7278	17.7131	14.7257	44.9335	46.0152	38.7865	41.549	30.0858	45.6373	38.7199	50.1342	56.4888	42.5967
35.4933	22.5213	29.1338	28.3185	22.0247	18.589	52.7886	53.4478	45.555	48.4919	34.5538	51.472	43.6519	57.3881	65.4367	51.481
43.992	24.3327	31.808	31.2007	24.3273	20.7444	55.5307	56.3641	47.998	50.1721	36.5095	56.3603	45.6663	60.191	69.0703	54.435
52.6035	2.82578	4.15362	4.11394	2.79538	1.99594	7.00826	7.15499	6.11919	6.57063	4.63363	6.84298	5.48555	7.74091	9.31532	6.80422
61.0957	2.18135	3.46203	3.27788	2.01	1.68254	5.16731	5.53998	4.85653	5.30582	3.63991	5.34148	4.44191	6.13803	7.20013	5.19234
69.5892	2.10397	3.17691	3.20597	2.0817	1.49035	5.01398	5.35224	4.83424	5.22125	3.42125	5.22729	4.22356	5.88013	7.16425	5.43253
78.0784	2.19584	3.09978	2.88322	1.44294	1.10678	4.43224	4.94927	4.56461	5.2774	3.28765	4.93092	3.98437	6.11899	6.93482	5.06804
86.5742	2.14123	2.7398	2.6839	1.57088	0.999459	4.36702	5.34569	4.47634	5.18817	3.17436	4.72025	3.93071	6.13267	7.03317	5.19063
Figure 6e
	A.m-A.m					HkA.m-A.m
Basal glycolysis	679.38	838.25	681.352	741.396	495.387	843.036	814.6	1064.06	1095.2	792.457
Compensatory glycolysis	1866.8	2027.46	1629.71	1754.13	1187.47	1828.38	1634.97	2146.45	2390.32	1823.13
Figure 6f
U-A.m	A.m-A.m	HkA.m-A.m
287.13	464.45	500.28
254.89	369.14	371.27
196.67	414.39	463.42
100.03	317.63
135.08	473.77
150.88	303.84
Figure 6g
	ECAR	OCR
U-A.m	12.2486	103.53
HkA.m-A.m	30.871	110.381
A.m-A.m	24.32	129.453
U-A.m	26.4826	90.4219
HkA.m-A.m	57.1446	142.912
A.m-A.m	49.3149	202.399
